# Supplementary material for: Towards Whole Health Toxicology: In-Silico Prediction of Diseases Sensitive to Multi-Chemical Exposures
Source: Toxics. 2022 Dec 8;10(12):764. doi: 10.3390/toxics10120764 (PMC9784704; doi:10.3390/toxics10120764)
Supplement: Supplementary file 1 [file toxics-10-00764-s001.zip]

Archive with 1 entries (1 files):
- toxics-1996410-SI.pdf
